# Supplementary material for: Patency rates of arteriovenous fistulas created before versus after hemodialysis initiation
Source: PLoS One. 2019 Jan 28;14(1):e0211296. doi: 10.1371/journal.pone.0211296 (PMC6349337; doi:10.1371/journal.pone.0211296)
Supplement: S1 Data — (XLSX) [file pone.0211296.s001.xlsx]

## Sheet: Sheet1
sex	age	CVC	dialysis	AVF use	AVF abandon	HD start months	perm duration	perm>=87	op name(wrist)	AVF(native)	DM	HTN	smoking	CVD	PAD	CVA	PCKD	GN	COC(unknown)	CDC(AKI)	CDC(HTN)	COC(DM)	survival	Expire	1'	1' patency	2'	2' patency	KT	ipsi	maturation fail	Q infection	Q thrombus	CVS
1	72	1	1	5	0	5	187	1	1	native	0	0	0	0	0	0	0	0	1	0	0	0	91	0	0	91	0	91	0	0	0	0	0	0
0	51	0	0	8	0	8	0	0	1	native	0	1	1	0	0	0	0	0	1	0	0	0	73	0	0	73	0	73	0	0	0	0	0	0
0	35	1	1	3	0	3	92	1	0	native	1	1	0	0	0	0	0	0	0	0	0	1	87	0	0	87	0	87	0	0	0	0	0	0
0	68	1	1	1	0	1	177	1	0	Native	1	1	1	1	1	1	0	0	0	0	0	1	7	1	0	7	0	7	0	0	0	0	0	0
0	57	1	1	1	0	1	140	1	0	Native	0	1	1	0	0	0	0	0	0	0	1	0	89	0	0	89	0	89	0	0	0	0	0	0
0	41	1	1	1	0	1	49	0	1	native	0	1	0	0	0	0	0	0	0	0	1	0	38	0	0	38	0	38	0	0	0	0	0	0
1	74	1	1	4	0	4	132	1	1	native	1	1	0	1	0	0	0	0	0	0	0	1	18	1	0	17	0	18	0	0	0	0	0	0
1	63	1	1	1	0	1	102	1	1	native	1	1	0	0	0	0	0	0	0	0	0	1	78	0	0	78	0	78	0	0	0	0	0	0
0	57	1	1	3	0	3	118	1	1	native	0	1	1	1	0	0	0	0	0	0	1	0	48	0	0	48	0	48	0	0	0	0	0	0
1	75	1	1	2	0	2	72	0	1	native	1	1	0	1	0	0	0	0	0	0	0	1	20	0	0	20	0	20	0	0	0	0	0	0
0	68	0	0	10	0	10	0	0	1	native	1	1	1	0	0	0	0	0	0	0	0	1	11	0	0	11	0	11	0	0	0	0	0	0
0	54	1	1	15	0	15	456	1	1	Native	1	1	1	0	0	0	0	0	0	0	0	1	16	0	0	16	1	16	0	0	0	0	0	0
0	60	0	0	3	0	3	0	0	1	Native	1	1	0	0	0	0	0	0	0	0	0	1	4	1	0	3	1	4	0	0	0	0	0	0
0	42	0	0	37	0	37	0	0	0	Native	0	1	0	0	0	0	0	0	0	0	1	0	86	0	0	86	0	86	0	0	0	0	0	0
0	51	1	1	2	0	2	83	0	1	Native	1	1	0	0	0	1	0	0	0	0	0	1	65	1	0	64	1	65	0	0	0	0	0	0
0	48	1	1	1	0	1	42	0	0	Native	0	0	0	0	0	0	0	1	0	0	0	0	68	1	0	3	1	68	0	0	0	0	0	0
0	71	1	1	1	0	1	48	0	1	Native	0	1	0	1	0	0	0	0	0	0	1	0	83	0	1	53	0	83	0	0	0	0	0	0
0	63	0	0	19	0	19	0	0	1	Native	0	1	0	1	0	1	0	1	0	0	0	0	34	0	0	34	0	34	0	0	0	0	0	0
0	55	0	0	11	0	11	0	0	1	Native	1	1	0	0	0	1	0	0	0	0	0	1	11	0	0	11	0	11	0	0	0	0	0	0
0	55	1	1	3	0	3	116	1	0	Native	1	1	0	0	0	0	0	0	0	0	0	1	85	0	0	85	0	85	0	0	0	0	0	0
0	72	0	0	48	0	48	0	0	1	Native	0	1	0	0	0	0	0	0	0	0	1	0	88	0	1	48	0	88	0	0	0	0	0	0
1	46	0	0	2	0	2	0	0	0	Native	0	1	0	0	0	0	0	0	0	0	1	0	88	0	1	70	0	88	0	0	0	0	0	0
1	80	0	0	2	0	2	0	0	1	Native	1	1	0	0	0	0	0	0	0	0	0	1	83	0	0	83	0	83	0	0	0	0	0	0
1	55	0	0	4	0	4	0	0	0	Native	0	1	0	0	0	0	0	0	0	0	1	0	27	0	0	27	0	27	0	0	0	0	0	0
0	67	1	1	3	0	3	106	1	0	Native	0	0	0	1	0	0	0	0	1	0	0	0	49	1	0	35	1	49	0	0	0	0	1	0
1	48	0	0	0	1	0	0	0	1	Native	0	0	0	0	0	0	0	0	1	0	0	0	86	0	0	0	0	0	0	0	1	0	0	0
0	38	1	1	1	0	1	51	0	0	Native	1	0	1	0	0	0	0	0	0	0	0	1	30	0	0	30	0	30	0	1	0	1	0	0
0	45	1	1	2	0	2	131	1	1	Native	1	1	1	0	0	0	0	0	0	0	0	1	74	0	1	4	0	74	0	0	0	0	0	0
0	78	0	0	7	0	7	0	0	0	Native	0	1	0	0	0	0	0	0	0	0	1	0	85	0	0	85	0	85	0	0	0	0	0	0
0	41	1	1	3	0	3	108	1	0	Native	1	1	1	0	0	0	0	0	0	0	0	1	81	0	0	81	0	81	0	0	0	0	0	0
0	57	1	1	1	0	1	106	1	0	Native	0	1	0	1	0	0	0	0	0	0	1	0	72	0	0	72	0	72	0	1	0	0	1	0
1	68	0	0	6	0	6	0	0	0	Native	0	1	0	0	0	0	0	0	0	0	1	0	56	0	0	56	0	56	0	0	0	0	0	0
1	76	1	1	16	0	16	494	1	0	Native	0	1	0	0	0	0	0	0	0	0	1	0	21	0	0	21	0	21	0	0	0	0	0	0
1	79	1	1	1	0	1	60	0	0	Native	1	1	0	0	0	1	0	0	0	0	0	1	25	0	0	25	1	25	0	0	0	0	0	0
0	35	1	1	3	0	3	154	1	0	Native	0	0	0	0	0	0	0	0	1	0	0	0	51	0	0	51	1	51	0	0	0	0	0	1
0	34	1	1	2	0	2	61	0	1	Native	0	0	0	0	0	0	0	0	1	0	0	0	33	0	0	33	0	33	0	0	0	0	0	0
0	46	0	0	6	0	6	0	0	1	Native	0	1	0	0	0	0	0	0	0	0	1	0	27	1	0	26	1	27	0	0	0	0	0	0
1	70	0	0	6	0	6	0	0	0	Native	0	1	0	0	0	0	0	0	0	0	1	0	44	0	0	44	0	44	0	0	0	0	0	0
0	50	0	0	1	0	1	0	0	1	Native	1	1	1	1	0	1	0	0	0	0	0	1	52	1	0	52	1	52	0	0	0	0	0	0
1	59	0	0	1	0	1	0	0	0	Native	1	1	0	0	0	0	0	0	0	0	0	1	73	1	0	22	1	73	0	0	0	0	0	0
1	39	1	1	4	0	4	147	1	0	Native	0	1	0	0	0	0	0	0	0	0	1	0	84	0	1	34	0	84	0	0	0	0	0	1
1	45	1	1	2	0	2	70	0	1	Native	0	0	0	0	0	0	0	0	1	0	0	0	38	0	0	38	0	38	0	0	0	0	0	0
1	43	0	0	1	0	1	0	0	0	Native	1	1	0	0	0	0	0	0	0	0	1	0	48	1	0	45	1	48	0	0	0	0	0	0
0	46	0	0	1	0	1	0	0	0	Native	0	1	0	0	0	0	0	0	0	0	1	0	79	0	0	79	0	79	0	0	0	0	0	0
0	58	0	0	6	0	6	0	0	1	Native	1	1	0	0	0	0	0	0	0	0	0	1	83	0	0	83	0	83	0	0	0	0	0	0
0	64	0	0	1	0	1	0	0	1	Native	0	1	1	0	0	0	0	0	0	0	1	0	86	0	0	86	0	86	0	0	0	0	0	0
1	65	1	1	2	0	2	90	1	0	Native	0	0	0	0	0	0	0	0	0	1	0	0	79	0	0	79	0	79	0	0	0	0	0	0
0	73	0	0	4	0	4	0	0	0	Native	1	0	0	1	0	0	0	0	0	0	0	1	80	1	0	76	1	80	0	0	0	0	0	0
0	59	0	0	3	0	3	0	0	0	Native	1	1	0	1	0	1	0	0	0	0	0	1	81	0	0	81	0	81	0	0	0	0	0	0
0	51	1	1	2	0	2	84	0	1	Native	0	1	1	1	0	0	0	0	0	0	1	0	83	0	0	83	0	83	0	0	0	0	0	0
0	55	1	1	1	0	1	55	0	1	Native	1	1	0	1	0	0	0	0	0	0	0	1	12	1	0	11	1	12	0	0	0	0	0	0
0	50	1	1	5	0	5	160	1	0	Native	1	1	0	0	0	0	0	0	0	0	0	1	39	0	1	4	0	39	0	0	0	0	0	1
0	69	0	0	3	0	3	0	0	1	Native	0	1	0	0	0	0	1	0	0	0	0	0	17	0	1	14	0	17	0	0	0	0	0	0
1	79	1	1	1	0	1	54	0	0	Native	1	1	0	1	0	0	0	0	0	0	0	1	60	1	0	18	1	60	0	0	0	0	0	0
1	40	1	1	1	0	1	97	1	0	Native	0	1	0	0	0	0	0	1	0	0	0	0	65	0	0	65	0	65	0	0	0	0	0	0
0	54	1	1	2	0	2	70	0	0	Native	1	0	0	0	0	0	0	0	0	0	0	1	83	0	1	4	0	83	0	0	0	0	0	0
0	64	0	0	8	0	8	0	0	1	Native	1	0	0	0	0	0	0	0	0	0	0	1	67	0	0	67	0	67	0	0	0	0	0	0
0	70	0	0	1	0	1	0	0	0	Native	1	1	1	0	0	1	0	0	0	0	0	1	9	1	0	8	1	9	0	0	0	0	0	0
1	41	1	0	3	0	3	86	0	1	Native	0	0	0	0	0	0	0	1	0	0	0	0	3	0	0	3	0	3	0	0	0	0	0	0
1	53	0	0	10	0	10	0	0	0	Native	1	1	0	0	0	0	0	0	0	0	0	1	46	0	0	46	0	46	0	0	0	0	0	0
0	56	0	0	17	0	17	0	0	1	Native	0	1	0	0	0	0	0	0	0	0	1	0	57	0	0	57	0	57	0	0	0	0	0	0
0	61	0	0	2	0	2	0	0	0	Native	1	1	0	1	0	0	0	0	0	0	0	1	34	0	0	34	0	34	0	0	0	0	0	0
1	53	1	0	0	1	5	86	0	1	Native	1	1	0	0	0	0	0	0	0	0	0	1	6	0	1	0	1	1	0	0	1	0	0	0
0	56	1	1	5	0	5	167	1	1	Native	0	1	1	1	0	0	0	0	0	0	1	0	74	0	0	74	0	74	0	0	0	0	0	0
0	30	1	1	2	0	2	68	0	1	Native	0	0	0	0	0	0	0	1	0	0	0	0	67	0	0	67	0	67	0	0	0	0	0	0
0	20	1	1	1	0	1	102	1	0	Native	0	1	0	0	0	0	0	1	0	0	0	0	71	0	0	71	0	71	0	0	0	0	0	0
1	56	1	1	3	0	3	108	1	1	Native	0	1	0	0	0	0	0	0	0	0	1	0	11	0	0	11	0	11	0	0	0	0	0	0
1	52	1	1	4	0	4	131	1	1	Native	0	1	0	0	0	0	0	0	0	0	1	0	18	0	0	18	0	18	0	0	0	0	0	0
0	33	1	1	1	0	1	47	0	0	Native	0	1	0	0	0	0	0	0	0	0	1	0	75	0	0	75	0	75	0	0	0	0	0	0
0	72	1	1	2	0	2	117	0	1	Native	1	1	0	1	0	0	0	0	0	0	0	1	53	1	0	7	1	53	0	0	0	0	0	0
0	54	1	1	3	0	3	94	1	1	native	0	1	0	0	0	0	0	0	0	0	1	0	13	0	0	13	0	13	0	0	0	0	0	0
1	51	1	1	1	0	1	128	0	1	native	1	1	0	0	0	0	0	0	0	0	0	1	78	0	0	78	0	78	0	0	0	0	0	0
0	53	1	1	2	0	2	83	0	1	Native	0	0	1	0	0	0	0	0	1	0	0	0	16	1	0	4	1	16	0	0	0	0	0	0
1	56	1	1	1	0	1	59	0	1	Native	0	1	0	0	0	0	0	0	0	0	1	0	50	1	0	32	1	50	0	0	0	0	0	0
1	69	0	0	1	0	1	0	0	1	Native	0	0	0	0	0	0	0	1	0	0	0	0	82	0	0	82	0	82	0	0	0	0	0	0
0	49	0	0	11	0	11	0	0	0	Native	0	1	0	0	0	0	0	0	0	0	1	0	78	0	0	78	0	78	0	0	0	0	0	0
1	49	0	0	5	0	5	0	0	0	Native	0	0	0	0	0	0	0	0	1	0	0	0	41	0	0	41	0	41	0	0	0	0	0	0
0	52	1	1	1	0	1	62	0	0	Native	1	1	1	0	1	0	0	0	0	0	0	1	23	0	0	23	1	23	0	0	0	0	0	0
0	59	0	0	4	0	4	0	0	1	native	0	1	0	0	0	0	0	0	0	0	1	0	80	0	0	80	0	80	0	0	0	0	0	0
0	50	1	1	2	0	2	65	0	1	native	1	1	0	0	0	0	0	0	0	0	0	1	19	0	1	76	0	19	0	0	0	0	0	0
1	60	0	0	3	0	3	0	0	1	native	1	1	0	0	0	1	0	0	0	0	0	1	76	0	0	76	0	76	0	0	0	0	0	0
0	75	1	1	1	0	1	59	0	0	native	1	1	1	0	0	1	0	0	0	0	0	1	43	1	0	35	1	43	0	0	0	0	0	0
0	64	0	0	6	0	6	0	0	1	native	1	1	1	0	0	0	0	0	0	0	0	1	82	0	0	82	0	82	0	0	0	0	0	0
0	84	0	0	3	0	3	0	0	0	native	0	1	0	0	0	0	0	0	0	0	1	0	60	1	1	3	1	60	0	0	0	0	0	0
0	78	1	1	5	0	5	163	1	1	native	0	1	0	0	0	0	0	0	0	0	1	0	73	1	0	58	1	73	0	0	0	0	0	0
0	56	0	0	2	0	2	0	0	1	native	1	1	1	1	0	0	0	0	0	0	0	1	80	0	0	80	0	80	0	0	0	0	0	0
0	61	0	0	2	0	2	0	0	0	native	0	1	0	0	0	0	0	1	0	0	0	0	53	0	0	53	0	53	0	0	0	0	0	0
1	55	1	1	1	0	1	80	0	1	native	1	1	0	0	0	0	0	0	0	0	0	1	53	1	0	48	1	53	0	0	0	0	1	0
0	64	1	1	1	0	1	45	0	1	native	0	1	1	0	0	0	0	0	0	0	1	0	54	0	1	54	0	54	0	0	0	0	0	0
1	35	0	0	0	1	0	0	0	0	native	1	0	0	0	0	0	0	0	0	0	0	1	8	1	0	2	1	8	0	0	0	0	0	0
0	33	1	1	3	0	3	104	1	1	native	0	1	0	0	0	0	0	1	0	0	0	0	79	0	0	79	0	79	0	0	0	0	0	0
0	70	0	0	2	0	2	0	0	0	native	1	1	0	1	0	0	0	0	0	0	0	1	22	0	0	22	1	22	0	0	0	0	0	0
0	62	1	1	3	0	3	138	1	0	native	1	1	1	1	0	0	0	0	0	0	0	1	7	1	0	1	1	7	0	0	0	0	0	0
0	55	1	1	1	0	1	58	0	1	native	1	1	0	0	0	1	0	0	0	0	0	1	78	0	1	22	0	78	0	0	0	0	0	0
0	37	1	1	2	0	2	94	1	1	native	0	1	1	0	0	0	0	0	0	0	1	0	79	0	0	79	0	79	0	0	0	0	0	0
0	68	1	1	4	0	4	140	1	1	native	0	1	0	0	0	0	0	0	0	0	1	0	65	0	0	65	0	65	0	0	0	0	0	0
0	76	1	1	1	0	1	53	0	1	native	1	1	0	0	0	0	0	0	0	0	0	1	75	0	1	45	0	75	0	0	0	0	0	0
0	69	1	1	2	0	2	73	0	1	native	1	1	0	0	0	0	0	0	0	0	0	1	82	0	0	82	0	82	0	0	0	0	0	0
0	70	1	1	1	0	1	61	0	1	native	0	1	1	1	0	1	0	0	0	0	1	0	67	1	0	33	1	67	0	0	0	0	0	0
1	58	0	0	3	0	3	0	0	1	native	1	1	0	1	0	0	0	0	0	0	0	1	43	1	0	5	1	43	0	0	0	0	0	0
0	58	0	0	3	0	3	0	0	0	native	0	0	0	0	0	0	0	0	0	1	0	0	54	0	1	15	1	54	0	0	0	0	0	0
1	66	1	1	4	0	4	154	1	1	native	1	1	0	0	0	1	0	0	0	0	0	1	74	1	1	48	1	74	0	0	0	0	0	1
0	80	1	1	1	0	1	41	0	0	native	1	1	1	0	1	0	0	0	0	0	0	1	48	1	0	45	1	48	0	0	0	0	0	0
0	49	1	1	2	0	2	90	1	0	native	1	1	0	0	0	0	0	0	0	0	0	1	77	1	0	65	1	77	0	0	0	0	0	0
0	65	1	1	1	0	1	49	0	1	native	1	1	0	0	0	0	0	0	0	0	0	1	78	0	0	78	0	78	0	0	0	0	0	0
0	60	1	1	5	0	5	257	1	0	native	1	1	1	0	0	0	0	0	0	0	0	1	71	1	0	60	1	71	0	0	0	0	0	0
0	73	0	0	5	0	5	0	0	0	native	0	1	1	1	0	0	0	0	0	0	1	0	76	0	1	34	0	76	0	0	0	0	0	0
1	72	1	1	1	0	1	61	0	1	native	0	1	0	0	0	0	0	0	0	0	1	0	12	0	1	10	0	12	0	0	0	0	0	0
0	63	0	0	5	0	5	0	0	0	native	1	1	0	0	0	1	0	0	0	0	0	1	72	0	1	6	0	72	0	0	0	0	0	0
0	70	1	1	1	0	1	61	0	0	native	1	1	0	0	0	0	0	0	0	0	0	1	26	0	1	25	0	26	0	0	0	0	0	0
0	51	0	0	8	0	8	0	0	1	native	0	1	0	0	0	0	0	0	0	0	1	0	79	0	0	79	0	79	0	0	0	0	0	0
1	61	0	0	9	0	9	0	0	1	native	1	1	0	0	0	0	0	0	0	0	0	1	61	0	0	61	0	61	0	0	0	0	0	0
1	75	0	0	17	0	17	0	0	1	native	1	1	0	0	0	0	0	0	0	0	0	1	80	0	0	80	0	80	0	0	0	0	0	0
0	52	0	0	60	0	60	0	0	0	native	1	1	0	0	0	0	0	0	0	0	0	1	79	0	0	79	0	79	0	0	0	0	0	0
1	76	1	1	6	0	6	180	1	0	native	0	1	0	0	0	1	0	0	0	0	0	1	76	0	0	76	0	76	0	0	0	0	0	0
1	64	1	1	3	0	3	247	1	0	native	1	0	0	0	0	0	0	0	0	1	0	0	31	1	0	31	1	31	0	0	0	0	0	0
1	29	0	0	6	0	6	0	0	1	native	0	0	0	0	0	0	0	1	0	0	0	0	71	0	0	71	0	71	0	0	0	0	0	0
1	35	1	1	3	0	3	107	1	1	native	1	1	0	0	0	0	0	0	0	0	0	1	74	0	0	74	0	74	0	0	0	0	0	0
0	56	1	1	1	0	1	55	0	1	native	0	1	0	0	0	0	0	0	0	0	1	0	41	1	0	1	1	41	0	1	0	1	0	0
1	47	0	0	2	0	2	0	0	1	native	0	0	0	0	0	0	0	1	0	0	0	0	23	0	0	4	1	23	0	0	0	0	0	0
1	73	0	0	6	0	6	0	0	0	native	1	1	0	1	0	1	0	0	0	0	0	1	16	1	0	15	1	16	0	0	0	0	0	0
0	60	1	1	3	0	3	93	1	1	native	1	1	0	0	0	0	0	0	0	0	0	1	34	1	0	15	1	34	0	0	0	0	0	0
0	32	0	0	32	0	32	0	0	1	native	0	1	1	0	0	0	0	0	0	0	1	0	36	0	0	36	0	36	0	0	0	0	0	0
1	54	1	1	3	0	3	109	1	1	native	1	1	0	0	0	0	0	0	0	0	0	1	73	0	1	3	0	73	0	0	0	0	0	0
1	71	0	0	5	0	5	0	0	1	native	0	0	0	0	0	0	0	1	0	0	0	0	19	0	1	10	0	19	0	0	0	0	0	0
1	53	0	0	1	0	1	0	0	0	native	0	1	0	0	0	0	0	0	0	0	1	0	71	0	0	71	0	71	0	0	0	0	0	0
0	68	0	0	13	0	13	0	0	1	native	1	1	0	0	0	0	0	0	0	0	0	1	63	0	0	63	1	63	0	0	0	0	0	0
1	69	1	0	4	0	4	78	0	0	native	1	1	0	0	0	0	0	0	0	0	0	1	60	0	0	60	0	60	0	0	0	0	0	0
0	57	1	1	2	0	2	97	1	0	native	0	1	1	0	0	0	0	0	0	0	1	0	3	1	0	3	1	3	0	0	0	0	0	0
1	62	1	1	4	0	4	115	1	1	native	0	1	0	0	0	0	0	0	0	0	1	0	52	1	0	10	1	52	0	0	0	0	0	0
0	43	0	0	8	0	8	0	0	1	native	0	1	0	0	0	0	0	0	0	0	1	0	68	0	0	68	0	68	0	0	0	0	0	0
1	62	0	0	24	0	24	0	0	0	native	0	1	0	0	0	0	1	0	0	0	0	0	76	0	0	76	0	76	0	0	0	0	0	0
0	44	1	1	3	0	3	152	1	0	native	1	1	1	0	0	0	0	0	0	0	0	1	35	0	0	35	0	35	0	0	0	0	0	0
0	40	1	1	9	0	9	283	1	0	native	1	1	1	0	0	1	0	0	0	0	0	1	15	1	0	14	1	15	0	0	0	0	0	0
1	69	0	0	3	0	3	0	0	0	native	1	1	0	0	0	0	0	0	0	0	0	1	62	0	0	62	0	62	0	0	0	0	0	0
0	51	1	1	2	0	2	65	0	1	native	0	1	0	0	0	0	0	0	0	0	1	0	42	0	0	42	0	42	0	0	0	0	0	0
0	68	1	1	2	0	2	61	0	0	native	0	1	0	0	0	0	0	0	0	0	1	0	78	0	0	78	0	78	0	0	0	0	0	0
0	74	1	1	3	0	3	110	1	0	native	0	1	1	0	0	0	0	0	0	0	1	0	33	0	0	33	0	33	0	0	0	0	0	0
0	67	1	1	1	0	1	105	1	0	naitve	1	1	0	0	0	0	0	0	0	0	0	1	43	0	0	43	0	43	0	0	0	0	0	0
1	44	0	0	1	0	1	0	0	0	naitve	1	0	0	0	0	0	0	0	0	0	0	1	73	0	1	69	1	73	0	0	0	0	0	0
0	55	0	0	1	0	1	0	0	1	naitve	1	0	0	0	0	0	0	0	0	0	0	1	43	1	0	23	1	43	0	0	0	0	0	0
1	40	0	0	22	0	22	0	0	1	native	0	1	0	0	0	0	0	0	0	0	1	0	67	0	0	67	0	67	0	0	0	0	0	0
0	68	0	0	4	0	4	0	0	0	naitve	0	1	0	1	0	0	0	0	0	0	1	0	55	0	0	55	0	55	0	0	0	0	0	0
1	60	1	1	2	0	2	93	1	1	native	1	1	0	0	0	0	0	0	0	0	0	1	13	1	0	6	1	13	0	0	0	0	0	0
0	47	1	1	3	0	3	406	1	0	native	0	1	0	0	0	0	0	0	0	0	1	0	77	0	0	77	0	77	0	0	0	0	0	0
1	69	0	0	1	0	1	0	0	0	native	0	0	0	0	0	0	0	0	1	0	0	0	75	0	0	75	0	75	0	0	0	0	0	0
1	43	0	0	6	0	6	0	0	0	naitve	0	1	0	0	0	1	1	0	0	0	0	0	26	1	0	26	1	26	0	0	0	0	0	0
1	70	1	1	1	0	1	160	1	0	naitve	0	1	0	0	0	0	0	0	0	0	1	0	76	0	0	76	0	76	0	0	0	0	0	0
0	42	1	1	2	0	2	78	0	0	naitve	1	1	0	0	0	0	0	0	0	0	0	1	63	0	0	63	0	63	0	0	0	0	0	0
0	47	1	1	1	0	1	49	0	1	naitve	0	1	0	0	0	0	0	0	0	0	1	0	74	0	0	74	0	74	0	0	0	0	0	0
0	75	1	1	2	0	2	98	1	0	naitve	1	1	0	1	0	0	0	0	0	0	0	1	34	1	0	16	1	34	0	0	0	0	0	0
0	53	1	1	2	0	2	251	1	1	naitve	0	1	0	0	0	0	0	0	0	0	1	0	40	0	0	40	0	40	0	0	0	0	0	0
0	65	0	0	3	0	3	0	0	1	naitve	0	1	0	0	0	0	1	0	0	0	0	0	76	0	1	14	0	76	0	0	0	0	0	0
0	67	0	0	3	0	3	0	0	0	naitve	0	1	0	0	0	0	0	0	0	1	0	0	23	1	0	22	1	23	0	0	0	0	0	0
1	62	1	1	1	0	1	33	0	0	naitve	1	1	0	1	0	1	0	0	0	0	0	1	74	0	0	74	0	74	0	0	0	0	0	0
0	44	1	1	1	0	1	116	1	1	naitve	0	1	0	0	0	0	0	0	0	1	0	0	72	0	0	72	0	72	0	0	0	0	0	0
0	52	1	1	2	0	2	79	0	1	naitve	0	1	0	0	0	0	0	0	0	0	1	0	66	0	0	66	0	66	0	0	0	0	0	0
0	51	1	1	1	0	1	144	1	0	naitve	1	1	1	0	0	0	0	0	0	0	0	1	75	0	0	75	0	75	0	1	0	0	0	0
0	60	1	1	2	0	2	157	1	0	naitve	0	1	0	1	0	0	0	0	0	0	0	0	57	1	1	39	1	57	0	0	0	0	0	1
0	45	0	0	10	0	10	0	0	1	naitve	1	1	0	0	0	0	0	0	0	0	0	1	66	0	0	66	0	66	0	0	0	0	0	0
1	62	1	1	1	0	1	36	0	0	naitve	1	1	0	0	0	0	0	0	0	0	0	1	64	1	0	64	1	64	0	0	0	0	0	0
0	43	0	0	19	0	19	0	0	1	native	0	1	1	0	0	0	1	0	0	0	0	0	71	0	0	71	0	71	0	0	0	0	0	0
1	40	0	0	1	0	1	0	0	1	native	1	1	0	0	0	0	0	0	0	0	0	1	71	0	0	71	0	71	0	0	0	0	0	0
0	66	0	0	1	0	1	0	0	1	native	1	1	1	1	0	1	0	0	0	0	0	1	66	1	1	46	1	66	0	0	0	0	0	0
0	56	0	0	0	1	0	0	0	1	native	1	0	0	0	0	0	0	0	0	0	0	1	62	0	0	62	0	62	0	0	0	0	0	0
0	60	0	0	0	1	0	0	0	0	native	1	0	0	0	0	0	0	0	0	0	0	1	56	1	0	14	1	56	0	0	0	0	0	0
0	72	0	0	3	0	3	0	0	0	native	1	1	0	0	0	1	0	0	0	0	0	1	57	1	1	24	1	57	0	0	0	0	0	0
0	40	0	0	4	0	4	0	0	1	naitve	0	1	1	0	0	0	0	0	0	0	1	0	74	0	0	74	0	74	0	0	0	0	0	0
1	49	0	0	23	0	23	0	0	0	native	0	1	0	0	0	0	0	1	0	0	0	0	23	0	1	0	0	0	0	0	0	0	0	0
0	35	1	1	1	0	1	64	0	1	native	1	1	0	0	0	0	0	0	0	0	0	1	6	0	0	6	1	6	0	0	0	0	0	0
1	56	1	1	2	0	2	76	0	1	native	1	1	0	0	0	0	0	0	0	0	0	1	73	0	0	73	0	73	0	0	0	0	0	0
0	53	1	1	1	0	1	36	0	1	native	0	1	0	0	0	0	0	0	0	0	1	0	66	0	0	66	0	66	0	0	0	0	0	0
1	45	1	1	1	0	1	31	0	0	native	0	0	0	0	0	0	0	0	0	0	0	0	29	1	0	26	1	29	0	0	0	0	0	0
1	67	1	1	2	0	2	91	1	0	native	1	0	0	1	0	1	0	0	0	0	0	1	70	0	1	56	0	70	0	0	0	0	0	1
0	69	1	1	2	0	2	68	0	0	native	0	0	0	0	0	0	0	0	1	0	0	0	41	1	0	6	1	41	0	0	0	0	0	0
0	51	1	1	2	0	2	107	1	0	native	1	1	0	1	0	0	0	0	0	0	0	1	24	0	0	24	1	24	0	0	0	0	0	0
1	79	1	1	3	0	3	102	1	0	native	0	1	0	0	0	0	0	0	0	0	1	0	28	0	1	27	1	28	0	0	0	0	0	1
0	28	1	1	1	0	1	61	0	1	native	0	1	0	0	0	0	0	0	1	0	0	0	69	0	0	69	0	69	0	0	0	0	0	0
1	71	0	0	7	0	7	0	0	0	native	0	1	0	0	0	0	0	0	0	0	1	0	32	1	0	17	1	32	0	0	0	0	0	0
1	67	1	1	3	0	3	126	1	1	native	0	0	0	0	0	0	0	1	0	0	0	0	39	0	0	39	0	39	0	0	0	0	0	0
0	57	0	0	3	0	3	0	0	1	native	0	1	0	0	0	0	0	0	0	0	1	0	73	0	0	73	0	73	0	0	0	0	0	0
0	57	0	0	7	0	7	0	0	1	native	1	1	1	0	0	0	0	0	0	0	0	1	22	0	0	22	0	22	0	0	0	0	0	0
1	53	1	1	1	0	1	61	0	1	native	1	1	0	0	0	0	0	0	0	0	0	1	53	0	0	53	0	53	0	0	0	0	0	0
1	41	1	1	3	0	3	212	1	0	native	0	0	0	0	0	0	0	1	0	0	0	0	21	0	0	21	0	21	0	0	0	0	0	0
0	56	1	1	1	0	1	53	0	1	native	0	1	0	0	0	0	0	0	0	0	1	0	73	0	1	13	0	73	0	0	0	0	0	0
1	46	1	1	1	0	1	53	0	0	native	1	0	0	0	0	0	0	0	0	0	0	1	73	0	1	39	0	73	0	0	0	0	0	0
0	64	0	0	37	0	37	0	0	0	native	0	1	0	0	0	0	0	0	0	0	1	0	70	0	0	70	0	70	0	0	0	0	0	0
1	47	1	1	2	0	2	88	1	1	native	0	1	0	0	0	0	0	0	0	0	1	0	70	0	0	70	0	70	0	0	0	0	0	0
0	56	0	0	28	0	28	0	0	1	native	1	1	0	1	0	0	0	0	0	0	0	1	44	1	1	29	1	44	0	0	0	0	0	0
0	67	0	0	8	0	8	0	0	1	native	1	1	1	0	0	0	0	0	0	0	0	1	21	0	1	9	1	21	0	0	0	0	0	0
0	46	1	1	1	0	1	86	0	0	native	1	1	0	0	0	0	0	0	0	0	0	1	40	1	0	35	1	40	0	0	0	0	0	0
0	75	0	0	19	0	19	0	0	1	native	1	1	0	0	0	1	0	0	0	0	0	1	72	0	0	72	0	72	0	0	0	0	0	0
0	45	1	1	2	0	2	200	1	1	native	0	1	1	0	0	0	0	0	0	0	1	0	64	0	0	64	0	64	0	0	0	0	0	0
0	72	0	0	0	1	0	0	0	0	native	0	0	0	1	0	0	0	1	0	0	0	0	33	0	0	33	0	33	0	0	0	0	0	0
0	57	1	1	2	0	2	147	1	0	native	0	1	0	0	0	0	1	0	0	0	0	0	72	0	0	72	0	72	0	0	0	0	0	0
1	60	0	0	7	0	7	0	0	0	native	0	1	0	0	0	0	0	0	0	0	1	0	12	0	1	8	0	12	0	0	0	0	0	0
0	57	0	0	6	0	6	0	0	1	native	1	1	1	0	0	0	0	0	0	0	0	1	60	1	0	60	1	60	0	0	0	0	0	0
0	58	0	0	1	0	1	0	0	1	native	1	1	1	0	0	0	0	0	0	0	0	1	59	0	0	59	0	59	0	0	0	0	0	0
0	60	1	1	1	0	1	60	0	1	native	1	1	0	0	0	0	0	0	0	0	0	1	63	1	0	31	1	63	0	0	0	0	0	0
1	26	1	1	1	0	1	60	0	1	native	0	1	0	0	0	0	0	0	0	0	1	0	21	0	0	21	0	21	0	0	0	0	0	0
1	61	1	1	3	0	3	119	1	0	native	1	1	0	0	0	0	0	0	0	0	0	1	34	0	1	34	0	34	0	0	0	0	0	0
0	67	0	0	2	0	2	0	0	1	native	0	1	1	0	0	0	0	0	0	0	1	0	70	0	0	70	0	70	0	0	0	0	0	0
1	55	0	0	1	0	1	0	0	0	native	0	1	0	0	0	0	0	0	0	0	0	0	68	0	1	68	0	68	0	0	0	0	0	0
0	54	1	1	2	0	2	69	0	0	native	0	1	0	0	0	0	0	0	0	0	1	0	37	0	1	16	1	37	0	0	0	0	0	0
0	60	1	1	2	0	2	62	0	1	native	1	0	1	1	0	0	0	0	0	0	0	1	69	0	0	69	0	69	0	0	0	0	0	0
1	46	1	1	1	0	1	61	0	0	native	0	1	0	0	0	0	1	0	0	0	0	0	65	0	0	65	0	65	0	0	0	0	0	0
0	56	0	0	3	0	3	0	0	1	native	1	1	1	0	0	0	0	0	0	0	0	1	57	0	0	57	0	57	0	0	0	0	0	0
0	67	1	1	3	0	3	112	1	1	native	0	1	0	0	0	0	1	0	0	0	0	0	55	0	1	15	0	55	0	0	0	0	0	1
1	59	1	0	0	1	11	86	0	0	native	0	1	0	0	0	0	0	0	0	0	1	0	11	0	1	0	0	0	0	0	1	0	0	0
0	53	1	1	3	0	3	97	1	0	native	1	1	0	0	0	0	0	0	0	0	0	1	71	0	0	71	0	71	0	0	0	0	0	0
0	70	1	1	1	0	1	36	0	1	native	0	1	1	1	0	0	0	0	0	0	1	0	37	1	0	26	1	37	0	0	0	0	0	0
0	60	1	1	1	0	1	53	0	0	native	0	1	0	1	0	0	0	0	0	0	1	0	46	0	0	46	1	46	0	0	0	0	0	0
1	69	1	1	1	0	1	61	0	0	native	0	0	0	0	0	0	0	0	1	0	0	0	67	0	0	67	0	67	0	0	0	0	0	0
0	52	1	1	3	0	3	103	1	1	native	1	1	0	0	0	0	0	0	0	0	0	1	63	0	1	3	0	63	0	0	0	0	0	0
1	43	1	1	2	0	2	133	1	0	native	0	1	0	0	0	0	0	0	0	0	1	0	20	0	0	20	0	20	0	0	0	0	0	0
1	75	1	1	2	0	2	196	1	0	native	1	1	0	1	1	0	0	0	0	0	0	1	54	1	0	47	1	54	0	1	0	1	0	0
0	55	1	1	2	0	2	62	0	1	native	0	1	0	0	0	0	0	0	0	1	0	0	30	0	0	30	1	30	0	0	0	0	0	0
1	42	1	1	2	0	2	120	1	1	native	0	1	0	0	0	0	1	0	0	0	0	0	56	0	0	56	0	56	0	0	0	0	0	0
1	38	0	0	6	0	6	0	0	0	native	0	0	0	0	0	0	0	0	1	0	0	0	10	0	0	10	0	10	0	0	0	0	0	0
0	37	1	1	2	0	2	88	0	1	native	0	0	0	0	0	0	0	0	1	0	0	0	69	0	0	69	0	69	0	0	0	0	0	0
0	58	1	1	2	0	2	68	0	1	native	1	1	0	0	0	0	0	0	0	0	0	1	67	0	0	67	0	67	0	0	0	0	0	0
0	64	0	0	14	0	14	0	0	0	native	1	1	0	0	0	0	0	0	0	0	0	1	68	0	0	68	0	68	0	0	0	0	0	0
0	64	1	1	3	0	3	108	1	1	native	0	0	0	0	0	0	0	1	0	0	0	0	53	1	0	53	1	53	0	0	0	0	0	0
1	62	1	1	3	0	3	108	1	1	native	0	1	0	0	0	0	0	0	0	0	1	0	67	0	0	67	0	67	0	0	0	0	0	0
0	59	1	1	2	0	2	88	0	1	native	1	1	0	1	0	0	0	0	0	0	0	1	8	0	0	8	1	8	0	0	0	0	0	0
0	33	0	0	14	0	14	0	0	0	native	1	1	1	0	0	0	0	0	0	0	0	1	68	0	1	48	0	68	0	0	0	0	0	0
1	54	0	0	12	0	12	0	0	0	native	0	1	0	0	0	0	0	0	1	0	0	0	39	0	0	39	0	39	0	0	0	0	0	0
0	57	1	1	2	0	2	69	0	1	native	1	1	1	1	0	0	0	0	0	0	0	1	64	0	0	64	0	64	0	0	0	0	0	0
1	68	1	1	3	0	3	114	1	0	native	1	0	0	0	0	1	0	0	0	0	0	1	33	0	0	33	0	33	0	0	0	0	0	0
0	64	1	1	2	0	2	74	0	1	native	0	1	1	0	0	0	0	1	0	0	0	0	58	0	0	58	0	58	0	0	0	0	0	0
1	63	0	0	1	0	1	0	0	0	native	1	1	0	0	0	0	0	0	0	0	0	1	4	1	0	2	1	4	0	0	0	0	0	0
0	51	1	1	0	1	0	85	0	1	native	1	1	0	0	0	0	0	0	0	1	0	0	3	0	1	2	1	3	0	0	1	0	0	0
0	74	1	1	3	0	3	99	1	1	native	1	1	0	0	0	0	0	0	0	0	0	1	59	0	0	59	0	59	0	0	0	0	0	0
1	50	0	0	4	0	4	0	0	1	native	0	0	0	0	0	0	0	1	0	0	0	0	66	0	0	66	0	66	0	0	0	0	0	0
0	38	1	1	1	0	1	61	0	1	native	0	1	0	0	0	0	0	1	0	0	0	0	61	0	0	61	0	61	0	0	0	0	0	0
1	49	1	1	1	0	1	61	0	0	native	0	0	0	0	0	0	0	0	1	0	0	0	10	0	0	10	0	10	0	0	0	0	0	0
0	53	1	1	1	0	1	244	1	0	native	0	0	0	0	0	0	0	0	1	0	0	0	61	1	0	56	1	61	0	0	0	0	0	0
0	72	1	1	2	0	2	105	1	1	native	0	0	0	0	0	0	0	1	0	0	0	0	10	0	0	10	0	10	0	0	0	0	0	0
0	57	1	1	2	0	2	62	0	0	native	1	1	0	0	0	0	0	0	0	0	0	1	21	1	0	4	1	21	0	0	0	0	0	0
0	72	1	1	2	0	2	90	1	1	native	1	1	0	1	0	0	0	0	0	0	0	1	64	0	0	64	0	64	0	0	0	0	0	0
0	74	1	1	1	0	1	95	1	1	native	0	1	0	1	0	0	0	0	0	0	1	0	61	0	0	61	0	61	0	0	0	0	0	1
0	60	1	1	3	0	3	101	1	1	native	1	1	1	0	0	0	0	0	0	0	0	1	68	0	0	68	0	68	0	0	0	0	0	0
0	34	0	0	3	0	3	0	0	1	native	1	0	0	0	0	0	0	0	0	0	0	1	58	0	0	58	1	58	0	0	0	0	0	0
1	43	1	1	2	0	2	73	0	0	native	1	1	0	0	0	0	0	0	0	0	0	1	55	1	0	54	1	55	0	0	0	0	0	0
1	47	0	0	1	0	1	0	0	0	native	0	1	0	0	0	0	0	0	0	0	1	0	58	0	0	58	0	58	0	0	0	0	0	0
0	44	1	1	3	0	3	96	1	1	native	0	1	1	0	0	0	0	0	0	0	1	0	56	1	0	5	1	56	0	0	0	0	0	0
1	54	1	1	3	0	3	108	1	0	native	1	1	0	0	0	0	0	0	0	0	0	1	59	0	0	59	0	59	0	0	0	0	0	0
0	64	0	0	3	0	3	0	0	1	native	1	1	0	0	0	1	0	0	0	0	0	1	35	1	1	18	0	35	0	0	0	0	0	0
0	61	1	1	1	0	1	183	1	1	native	1	1	1	0	0	1	0	0	0	0	0	1	67	0	0	67	0	67	0	0	0	0	0	0
0	42	1	1	2	0	2	68	0	1	native	0	1	0	0	0	0	0	1	0	0	0	0	67	0	0	67	0	67	0	0	0	0	0	0
0	76	1	1	1	0	1	47	0	0	native	0	1	0	0	0	0	0	0	0	0	1	0	61	0	1	7	0	61	0	0	0	0	0	0
0	57	1	1	3	0	3	95	1	0	native	1	1	1	0	0	0	0	0	0	0	0	1	31	1	0	26	1	31	0	0	0	0	0	0
0	41	0	0	1	0	1	0	0	0	native	0	0	0	0	0	0	0	0	1	0	0	0	58	0	0	58	0	58	0	0	0	0	0	0
1	59	1	1	1	0	1	52	0	1	native	0	1	0	0	0	0	0	1	0	0	0	0	28	0	0	28	0	28	0	0	0	0	0	0
0	62	1	1	1	0	1	59	0	0	native	1	1	0	0	0	0	0	0	0	0	0	1	60	1	0	65	1	60	0	0	0	0	0	0
0	32	0	0	1	0	1	0	0	1	native	1	1	0	0	0	0	0	0	0	0	0	1	65	1	0	45	1	65	0	0	0	0	0	0
0	47	1	0	3	0	3	63	0	0	native	1	1	1	0	0	1	0	0	0	0	0	1	34	0	1	27	1	34	0	0	0	0	0	0
1	61	0	0	4	0	4	0	0	0	native	0	1	0	0	0	0	0	0	1	0	0	0	55	0	0	55	0	55	0	0	0	0	0	0
0	72	1	1	6	0	6	183	1	0	native	0	1	0	0	0	0	0	0	0	0	1	0	14	0	1	14	0	14	0	0	0	0	0	0
1	42	1	1	1	0	1	60	0	0	native	1	1	0	0	0	0	0	0	0	0	0	1	31	0	1	5	0	31	0	0	0	0	0	0
1	45	1	1	1	0	1	54	0	0	native	1	1	0	0	0	0	0	0	0	0	0	1	39	0	1	39	0	39	0	0	0	0	0	0
0	41	1	1	3	0	3	95	1	0	native	1	1	1	0	0	0	0	0	0	0	0	1	19	0	1	14	1	19	0	0	0	0	0	1
0	58	1	1	2	0	2	111	1	0	native	1	1	1	1	0	0	0	0	0	0	0	1	55	0	0	55	0	55	0	0	0	0	0	0
0	46	1	1	1	0	1	91	1	0	native	1	0	0	0	0	0	0	0	0	0	0	1	35	0	0	35	1	35	0	0	0	0	0	0
0	75	1	1	2	0	2	90	1	1	native	0	1	0	0	0	1	0	0	0	0	1	0	37	1	0	11	1	37	0	0	0	0	0	0
0	31	0	0	1	0	1	0	0	0	native	0	1	0	0	0	0	0	0	0	0	1	0	57	0	0	57	0	57	0	0	0	0	0	0
1	58	0	0	33	0	33	0	0	0	native	0	1	0	0	0	0	0	0	1	0	0	0	66	0	1	46	0	66	0	0	0	0	0	0
0	55	0	0	5	0	5	0	0	1	native	0	1	0	0	0	0	0	0	0	0	1	0	66	0	0	66	0	66	0	0	0	0	0	0
0	26	0	0	4	0	4	0	0	1	native	0	1	0	0	0	0	0	0	0	0	1	0	64	0	0	64	0	64	0	0	0	0	0	0
1	53	0	0	8	0	8	0	0	0	native	0	1	0	0	0	0	0	0	0	0	1	0	59	0	0	59	0	59	0	0	0	0	0	0
0	64	0	0	22	0	22	0	0	0	native	0	0	0	0	0	0	1	0	0	0	0	0	58	0	1	44	1	58	0	0	0	0	0	0
0	43	1	1	3	0	3	165	1	1	native	0	1	0	0	1	0	0	0	0	0	1	0	64	0	0	64	0	64	0	0	0	0	0	0
1	63	0	0	20	0	20	0	0	0	native	0	1	0	0	0	0	0	0	0	0	1	0	59	0	1	58	1	59	0	0	0	0	0	0
0	54	1	1	1	0	1	57	0	0	native	1	1	1	0	0	0	0	1	0	0	0	0	64	0	0	64	0	64	0	0	0	0	0	0
0	31	1	1	1	0	1	34	0	0	native	0	1	0	0	0	0	0	1	0	0	0	0	23	0	0	23	0	23	0	0	0	0	0	0
1	39	1	1	2	0	2	72	0	0	native	0	1	0	0	0	0	0	0	0	0	1	0	64	0	0	64	0	64	0	0	0	0	0	0
0	28	1	1	1	0	1	34	0	1	native	0	1	0	0	0	0	0	1	0	0	0	0	58	0	0	58	0	58	0	0	0	0	0	0
0	43	1	1	1	0	1	28	0	0	native	0	0	0	0	0	0	0	1	0	0	0	0	59	0	0	59	0	59	0	0	0	0	0	0
0	44	1	1	1	0	1	148	1	1	native	1	1	1	0	0	0	0	0	0	0	0	1	63	0	0	63	0	63	0	0	0	0	0	0
0	45	0	0	2	0	2	0	0	0	native	0	1	0	0	0	0	0	0	0	0	0	0	55	1	0	36	1	55	0	0	0	0	0	0
0	63	1	1	1	0	1	84	0	1	native	1	1	1	0	0	0	0	0	0	0	0	1	63	0	0	63	0	63	0	0	0	0	0	0
0	49	1	1	2	0	2	72	0	1	native	1	1	1	0	0	0	0	0	0	0	0	1	45	0	0	45	0	45	0	0	0	0	0	0
1	69	1	1	2	0	2	84	0	0	native	1	0	0	1	0	0	0	0	0	0	0	1	46	1	0	46	1	46	0	0	0	0	0	0
0	52	1	1	2	0	2	72	0	0	native	1	1	1	0	0	1	0	0	0	0	0	1	63	0	0	63	0	63	0	0	0	0	0	0
0	66	0	0	10	0	10	0	0	1	native	1	1	1	0	0	0	0	0	0	0	0	1	52	0	0	52	0	52	0	0	0	0	0	0
1	60	0	0	4	0	4	0	0	0	native	1	1	0	0	0	0	0	0	0	0	0	1	24	0	1	4	1	24	0	0	0	0	0	0
0	59	0	0	1	0	1	0	0	1	native	1	1	0	0	0	0	0	0	0	0	0	1	24	1	0	1	1	24	0	0	0	0	0	0
0	23	1	1	3	0	3	171	1	1	native	0	1	0	0	0	0	0	0	1	0	0	0	59	0	0	59	0	59	0	0	0	0	0	0
0	36	1	1	2	0	2	103	1	1	native	0	0	0	0	0	0	0	0	1	0	0	0	63	0	0	63	0	63	0	0	0	0	0	0
1	62	1	1	0	1	0	258	1	1	native	0	1	0	0	0	0	0	0	0	0	1	0	6	0	0	6	1	6	0	0	1	0	0	0
0	51	1	1	2	0	2	238	1	1	native	0	1	0	0	0	0	0	0	0	0	1	0	62	0	0	62	0	62	0	0	0	0	0	0
0	61	1	1	3	0	3	210	1	1	native	1	1	1	1	0	1	0	0	0	0	0	1	62	0	0	62	0	62	0	0	0	0	0	0
0	65	1	1	1	0	1	58	0	1	native	1	1	1	0	0	0	0	0	0	0	0	1	61	1	0	1	1	61	0	0	0	0	0	0
0	58	1	1	2	0	2	85	0	1	native	1	1	0	1	0	0	0	0	0	0	0	1	33	0	0	33	1	33	0	0	0	0	0	0
0	61	1	1	1	0	1	117	1	1	native	1	0	1	0	0	0	0	1	0	0	0	0	61	0	1	9	0	61	0	0	0	0	0	0
0	50	1	1	1	0	1	138	1	0	native	1	1	0	1	0	0	0	0	0	0	0	1	63	0	0	63	0	63	0	0	0	0	0	0
0	48	1	1	2	0	2	65	0	1	native	0	1	1	0	0	0	0	0	1	0	0	0	63	0	1	10	0	63	0	0	0	0	0	0
0	41	0	0	10	0	10	0	0	1	native	0	1	0	0	0	0	0	0	0	0	1	0	53	0	0	53	0	53	0	0	0	0	0	0
1	50	1	1	1	0	1	30	0	1	native	0	1	0	0	0	0	1	0	0	0	0	0	63	0	0	63	0	63	0	0	0	0	0	0
0	43	1	1	2	0	2	316	1	1	native	0	1	0	0	0	0	0	1	0	0	0	0	64	0	0	64	0	64	0	0	0	0	0	0
0	60	1	1	1	0	1	46	0	1	native	1	0	1	0	0	0	0	0	0	0	0	1	48	0	0	48	0	48	0	0	0	0	0	0
1	72	0	0	5	0	5	0	0	0	native	0	1	0	1	0	0	0	0	0	0	1	0	60	0	0	60	0	60	0	0	0	0	0	0
1	45	0	0	1	0	1	0	0	0	native	1	1	0	0	0	0	0	0	0	0	0	1	54	0	1	39	0	54	0	0	0	0	0	0
0	54	1	1	2	0	2	70	0	1	native	1	1	1	0	0	0	0	0	0	0	0	1	63	0	0	63	0	63	0	0	0	0	0	0
1	64	1	1	2	0	2	82	0	1	native	1	1	1	0	0	0	0	0	0	0	0	1	63	0	1	60	0	63	0	0	0	0	0	0
1	47	0	0	1	0	1	0	0	1	native	1	1	1	0	0	0	0	1	0	0	0	0	57	0	0	57	0	57	0	0	0	0	0	0
0	41	1	1	3	0	3	534	1	1	native	0	1	0	0	0	0	0	0	1	0	0	0	59	0	0	59	0	59	0	0	0	0	0	0
0	54	1	1	2	0	2	68	0	1	native	1	1	0	0	0	1	0	0	0	0	0	1	60	0	0	60	0	60	0	0	0	0	0	0
0	37	1	1	2	0	2	433	1	0	native	0	1	0	0	0	0	0	0	1	0	0	0	59	0	0	59	0	59	0	0	0	0	0	0
0	72	0	0	1	0	1	0	0	1	native	0	1	1	0	0	0	0	1	0	0	0	0	27	0	0	27	1	27	0	0	0	0	0	0
0	62	0	0	31	0	31	0	0	0	native	0	1	0	1	0	0	0	0	0	0	1	0	56	0	0	56	0	56	0	0	0	0	0	0
0	57	1	1	1	0	1	56	0	0	native	0	1	1	0	0	0	1	0	0	0	0	0	41	0	0	41	0	41	0	0	0	0	0	0
0	50	0	0	5	0	5	0	0	0	native	0	1	1	0	0	0	1	0	0	0	0	0	62	0	0	62	0	62	0	0	0	0	0	0
1	48	0	0	8	0	8	0	0	1	native	0	1	1	0	0	0	0	0	0	0	1	0	10	0	0	10	0	10	0	0	0	0	0	0
0	54	1	1	1	0	1	59	0	1	native	0	1	1	0	0	0	0	1	0	0	0	0	58	0	0	58	0	58	0	0	0	0	0	0
0	36	1	1	3	0	3	97	1	1	native	0	0	1	0	0	0	0	0	1	0	0	0	51	0	0	51	0	51	0	0	0	0	0	0
1	40	1	1	1	0	1	61	0	0	native	0	1	0	0	0	0	0	1	0	0	0	0	59	0	0	59	0	59	0	0	0	0	0	0
0	75	1	1	1	0	1	56	0	1	native	0	1	1	0	0	1	0	0	0	0	1	0	18	1	0	18	1	18	0	0	0	0	0	0
0	70	1	1	1	0	1	57	0	1	native	1	0	1	0	0	0	0	0	0	0	0	1	61	0	0	61	0	61	0	0	0	0	0	0
0	67	0	0	5	0	5	0	0	1	native	0	1	0	0	0	0	0	0	0	0	1	0	59	0	0	59	0	59	0	0	0	0	0	0
0	55	1	1	2	0	2	71	0	1	native	0	1	0	0	0	0	0	0	0	0	1	0	9	0	0	9	1	9	0	0	0	0	0	0
0	32	1	1	1	0	1	46	0	1	native	0	1	0	0	0	0	0	0	0	0	1	0	57	0	0	57	0	57	0	0	0	0	0	0
0	72	1	1	2	0	2	206	1	1	native	0	1	1	0	0	0	0	0	0	1	0	0	21	1	0	21	1	21	0	0	0	0	0	0
0	72	1	1	2	0	2	68	0	1	native	0	0	1	0	0	0	0	0	1	0	0	0	10	1	0	10	1	10	0	0	0	0	0	0
0	73	1	1	1	0	1	49	0	0	native	1	1	0	0	0	0	0	0	0	0	0	1	44	1	0	3	1	44	0	0	0	0	0	0
0	55	1	1	2	0	2	117	1	0	native	0	1	0	0	0	0	0	0	0	0	1	0	61	0	1	48	0	61	0	0	0	0	0	0
0	50	0	0	3	0	3	0	0	1	native	0	1	0	0	0	0	0	1	0	0	0	0	60	0	0	60	0	60	0	0	0	0	0	0
1	44	1	0	0	1	7	86	0	0	native	1	1	0	0	0	0	0	0	0	0	0	1	7	0	1	0	1	0	0	0	1	0	0	0
0	67	0	0	6	0	6	0	0	0	native	1	0	1	1	0	1	0	0	0	0	0	1	40	1	0	40	1	40	0	0	0	0	0	0
1	43	0	0	6	0	6	0	0	1	native	0	0	0	0	0	0	0	0	0	1	0	0	56	0	0	56	0	56	0	0	0	0	0	0
0	58	1	1	4	0	4	164	1	1	native	1	1	1	1	0	1	0	0	0	0	0	1	56	0	0	56	0	56	0	0	0	0	0	0
1	46	1	1	1	0	1	58	0	1	native	0	1	0	0	0	0	0	0	1	0	0	0	61	0	0	61	0	61	0	0	0	0	0	0
0	55	1	0	0	1	8	86	0	1	native	0	0	0	0	0	0	0	0	0	0	0	0	8	0	1	0	1	0	0	0	1	0	0	0
1	22	1	1	7	0	7	369	1	1	native	0	1	0	0	0	1	0	0	1	0	0	0	60	0	0	60	0	60	0	0	0	0	0	0
1	40	1	1	6	0	6	195	1	1	native	0	1	0	0	0	0	0	1	0	0	0	0	48	0	0	48	0	48	0	0	0	0	0	0
0	72	1	1	2	0	2	89	0	0	native	1	1	1	1	0	0	0	0	0	0	0	1	58	1	0	58	1	58	0	1	0	0	1	0
0	56	0	0	10	0	10	0	0	1	native	0	1	0	0	0	0	1	0	0	0	0	0	55	0	0	55	0	55	0	0	0	0	0	0
0	84	1	1	2	0	2	77	0	0	native	0	1	1	0	0	1	0	0	0	0	1	0	51	1	0	58	1	51	0	0	0	0	0	0
0	48	1	1	2	0	2	77	0	1	native	1	1	0	0	0	0	0	0	0	0	0	1	37	1	0	51	1	37	0	0	0	0	0	0
0	40	0	0	0	1	0	0	0	1	native	1	1	0	0	0	0	0	0	0	0	0	1	5	0	0	5	1	5	0	0	1	0	0	0
1	54	1	1	16	0	16	516	1	0	native	0	1	0	0	0	0	0	0	0	0	1	0	51	0	0	51	0	51	0	0	0	0	0	0
0	78	1	1	2	0	2	75	0	1	native	1	1	0	0	0	0	0	0	0	0	0	1	13	0	1	1	0	13	0	0	0	0	0	0
0	76	1	1	4	0	4	161	1	0	native	0	1	0	0	0	0	0	0	0	0	1	0	5	1	0	36	1	5	0	0	0	0	0	0
1	48	1	1	1	0	1	58	0	1	native	0	1	0	0	0	0	0	0	0	0	1	0	59	0	0	59	0	59	0	0	0	0	0	0
1	54	1	1	3	0	3	122	1	0	native	0	0	0	0	0	0	0	0	1	0	0	0	49	0	0	49	0	49	0	0	0	0	0	0
0	60	1	1	3	0	3	98	1	1	native	1	1	1	0	1	0	0	0	0	0	0	1	34	1	0	33	1	34	0	0	0	0	0	0
0	70	1	1	0	1	0	174	1	0	native	1	1	0	1	0	0	0	0	0	0	0	1	4	0	0	4	1	4	0	0	1	0	0	0
1	49	1	1	2	0	2	82	0	0	native	0	0	0	0	0	1	0	0	0	1	0	0	37	1	0	37	1	37	0	0	0	0	0	0
1	53	1	1	2	0	2	77	0	1	native	0	0	0	0	0	0	0	0	1	0	0	0	47	0	0	47	0	47	0	0	0	0	0	0
0	69	0	0	2	0	2	0	0	1	native	1	1	0	0	0	0	0	0	0	0	0	1	57	0	1	42	1	57	0	0	0	0	0	0
0	44	1	1	2	0	2	92	1	1	native	0	1	1	0	0	0	0	0	0	0	1	0	59	0	0	59	0	59	0	0	0	0	0	0
0	55	1	1	2	0	2	62	0	1	native	0	1	0	0	0	0	0	0	0	0	1	0	48	0	0	48	0	48	0	0	0	0	0	0
1	55	1	1	4	0	4	147	1	0	native	1	1	0	1	0	0	0	0	0	0	0	1	58	0	0	58	0	58	0	0	0	0	0	0
0	36	1	1	4	0	4	135	1	1	native	0	1	0	0	0	0	0	0	0	0	1	0	38	0	0	38	1	38	0	0	0	0	0	0
0	67	0	0	0	1	0	0	0	1	native	1	1	0	0	0	0	0	0	0	0	0	1	41	0	1	0	0	0	0	0	1	0	0	0
0	60	1	1	2	0	2	69	0	0	native	1	1	0	0	0	0	0	0	0	0	0	1	58	0	0	58	0	58	0	0	0	0	0	0
1	63	1	1	1	0	1	203	1	1	native	0	1	0	1	0	0	0	0	0	0	1	0	46	0	0	46	0	46	0	0	0	0	0	0
0	54	1	1	3	0	3	109	1	0	native	1	0	0	0	0	0	0	0	0	0	0	1	25	0	0	25	0	25	0	0	0	0	0	0
0	72	1	1	1	0	1	36	0	1	native	0	1	0	0	0	0	0	0	0	0	1	0	58	0	0	58	0	58	0	0	0	0	0	0
0	64	0	0	1	0	1	0	0	1	native	1	1	0	1	0	0	0	0	0	0	0	1	52	0	1	2	0	52	0	0	0	0	0	0
0	50	1	1	2	0	2	132	1	1	native	0	0	0	0	0	0	0	1	0	0	0	0	48	0	0	48	0	48	0	0	0	0	0	0
1	71	1	1	1	0	1	38	0	0	native	0	1	0	0	0	0	0	0	0	0	1	0	22	0	0	22	0	22	0	0	0	0	0	0
0	66	1	1	1	0	1	47	0	0	native	1	1	1	0	0	0	0	0	0	0	0	1	57	0	0	57	0	57	0	0	0	0	0	0
1	72	1	1	1	0	1	49	0	0	native	0	0	0	0	0	0	1	0	0	0	0	0	57	0	1	4	0	57	0	0	0	0	0	0
0	45	1	1	3	0	3	123	1	1	native	1	1	1	1	0	0	0	0	0	0	0	1	29	1	0	7	1	29	0	0	0	0	0	0
1	42	0	0	1	0	1	0	0	0	native	0	1	0	0	0	0	0	1	0	0	0	0	54	0	0	54	0	54	0	0	0	0	0	0
0	60	1	1	2	0	2	145	1	0	native	1	1	1	0	0	0	0	0	0	0	0	1	19	1	0	18	1	19	0	0	0	0	0	1
0	72	1	1	2	0	2	115	1	1	native	1	1	1	1	0	0	0	0	0	0	0	1	15	1	0	15	1	15	0	0	0	0	0	0
0	66	0	0	2	0	2	0	0	1	native	1	1	0	1	0	0	0	0	0	0	0	1	14	0	0	14	0	14	0	0	0	0	0	0
0	60	1	1	1	0	1	49	0	0	native	1	1	0	0	0	0	0	0	0	0	0	1	48	1	0	28	1	48	0	0	0	0	0	0
1	59	1	1	3	0	3	94	1	0	native	0	1	0	0	0	0	0	1	0	0	0	0	57	0	0	57	0	57	0	0	0	0	0	0
0	48	1	1	2	0	2	67	0	1	native	1	1	0	0	0	0	0	0	0	0	0	1	54	0	0	54	0	54	0	0	0	0	0	0
0	46	1	1	1	0	1	52	0	0	native	1	1	0	0	0	0	0	0	0	0	0	1	7	1	0	2	1	7	0	0	0	0	0	0
1	37	1	1	3	0	3	104	1	0	native	0	1	0	0	0	0	0	1	0	0	0	0	47	0	0	47	0	47	0	0	0	0	0	0
1	73	1	1	1	0	1	34	0	0	native	1	1	0	0	0	1	0	0	0	0	0	1	28	1	0	12	1	28	0	0	0	0	0	0
0	23	0	0	5	0	5	0	0	1	native	0	1	0	0	0	0	1	0	0	0	0	0	49	0	0	49	0	49	0	0	0	0	0	0
1	65	1	1	4	0	4	134	1	0	native	1	1	0	1	0	0	0	0	0	0	0	1	30	1	0	10	1	30	0	0	0	0	0	0
0	61	1	1	3	0	3	147	1	0	native	1	0	1	0	0	0	0	0	0	0	0	1	56	0	1	11	0	56	0	0	0	0	0	0
1	64	1	1	1	0	1	204	1	1	native	0	1	0	0	0	0	0	0	0	1	0	0	39	1	1	3	1	39	0	0	0	0	0	1
1	69	0	0	5	0	5	0	0	0	native	1	1	0	0	0	0	0	0	0	0	0	1	54	0	0	54	0	54	0	0	0	0	0	0
1	54	1	1	1	0	1	59	0	0	native	1	1	0	0	0	0	0	0	0	0	0	1	20	0	0	20	0	20	0	0	0	0	0	0
0	35	1	1	3	0	3	119	1	1	native	0	0	0	0	0	0	0	1	0	0	0	0	53	0	0	53	0	53	0	0	0	0	0	0
1	52	1	1	4	0	4	156	1	1	native	1	1	0	0	0	0	0	0	0	0	0	1	52	0	0	52	0	52	0	0	0	0	0	0
0	53	1	1	1	0	1	61	0	1	native	0	1	1	0	0	0	0	1	0	0	0	0	46	0	0	46	0	46	0	0	0	0	0	0
0	62	1	1	1	0	1	55	0	1	native	0	1	0	0	0	0	0	0	0	0	1	0	35	1	0	1	1	35	0	0	0	0	0	0
0	68	1	1	2	0	2	70	0	0	native	1	1	1	0	0	1	0	0	0	0	0	1	51	0	0	51	0	51	0	0	0	0	0	0
1	31	1	1	2	0	2	69	0	1	native	0	1	0	0	0	0	0	0	1	0	0	0	53	0	0	53	0	53	0	0	0	0	0	0
0	60	1	1	1	0	1	43	0	0	native	1	1	0	1	1	0	0	1	0	0	0	1	47	1	0	40	0	40	0	0	0	0	0	0
0	56	1	1	1	0	1	45	0	0	native	1	1	1	1	0	0	0	0	0	0	0	1	7	0	0	7	0	7	0	0	0	0	0	0
0	24	1	1	1	0	1	49	0	0	native	0	0	0	0	0	0	0	1	0	0	0	0	12	0	0	12	0	12	0	0	0	0	0	0
1	78	1	0	0	1	51	86	0	0	native	1	1	0	1	0	0	0	0	0	0	0	1	44	1	1	0	1	0	0	0	1	0	0	0
0	30	0	0	0	1	0	0	0	1	native	0	1	0	0	0	0	0	1	0	0	0	0	13	0	0	13	0	13	1	0	0	0	0	0
1	42	1	0	0	1	7	86	0	0	native	1	1	0	0	0	0	0	0	0	0	0	1	2	0	1	2	1	2	0	0	1	0	0	0
0	62	1	1	3	0	3	116	1	1	native	0	1	0	1	0	0	0	0	0	0	1	0	46	1	0	29	0	29	0	1	0	0	1	0
1	48	1	1	1	0	1	61	0	1	native	0	0	0	0	0	0	0	0	0	0	0	0	64	0	1	0	0	64	1	1	0	1	0	0
1	36	1	1	10	0	10	375	1	0	native	0	0	0	0	0	0	0	1	0	0	0	0	88	0	0	88	0	88	0	0	0	0	0	0
0	60	1	1	5	0	5	226	1	1	native	1	0	0	0	0	0	0	0	0	0	0	1	86	0	0	86	0	86	0	0	0	0	0	0
0	63	0	0	1	0	1	0	0	0	native	0	1	1	0	1	1	0	0	0	0	1	0	88	0	0	88	0	88	0	0	0	0	0	0
1	32	1	1	5	0	5	178	1	1	native	0	0	0	0	0	0	0	0	0	1	0	0	69	0	0	69	1	69	1	0	0	0	0	0
1	32	1	1	2	0	2	143	1	1	native	0	0	0	0	0	0	0	0	0	1	0	0	81	0	0	81	0	81	0	0	0	0	0	0
0	24	1	1	2	0	2	75	0	1	native	0	1	1	0	0	0	0	1	0	0	0	0	85	0	0	85	0	85	0	0	0	0	0	0
1	56	1	1	2	0	2	122	1	0	native	1	1	0	0	0	0	0	0	0	0	0	1	34	0	0	34	1	34	1	0	0	0	0	0
0	65	1	1	2	0	2	64	0	0	native	0	1	1	0	0	0	0	0	0	0	1	0	60	0	0	0	0	60	0	0	0	0	0	0
1	39	0	0	1	0	1	0	0	1	native	0	0	0	0	0	0	0	1	0	0	0	0	25	0	0	25	1	25	1	0	0	0	0	0
0	72	1	1	0	1	0	204	1	0	native	1	1	0	1	0	1	0	0	0	0	0	1	35	1	1	3	0	3	0	0	1	0	0	0
1	55	1	1	2	0	2	70	0	1	native	1	1	0	1	0	0	0	0	0	0	0	1	79	0	0	79	0	79	0	0	0	0	0	0
0	50	1	1	1	0	1	130	1	1	native	0	1	0	0	0	0	0	0	0	0	1	0	39	0	0	39	1	39	1	0	0	0	1	0
1	52	1	1	0	1	0	218	1	0	native	1	1	0	0	0	0	0	0	0	0	1	0	5	1	1	0	0	0	0	1	1	0	1	0
0	66	0	0	2	0	2	0	0	1	native	1	1	1	0	0	0	0	0	0	0	0	1	24	0	1	6	0	24	0	0	0	0	0	0
1	56	1	1	3	0	3	108	1	1	native	0	1	0	0	0	0	0	0	0	0	1	0	11	0	0	11	1	11	1	0	0	0	0	0
0	32	0	0	1	0	1	0	0	0	native	0	0	0	0	0	0	0	0	0	1	0	0	64	0	0	64	1	64	1	0	0	0	0	0
1	68	1	1	0	1	0	402	1	0	native	1	0	0	1	1	0	0	0	0	0	0	1	6	1	1	1	1	1	0	0	1	0	0	0
0	85	1	1	0	1	0	140	1	1	native	1	1	0	0	0	0	0	0	0	0	0	1	2	0	1	2	1	2	0	0	1	0	0	0
0	50	1	1	2	0	2	65	0	1	native	1	1	0	0	0	0	0	0	0	0	0	1	19	0	1	12	1	19	0	0	0	0	0	0
0	34	0	0	21	0	21	0	0	0	native	1	1	0	0	0	0	0	0	0	0	0	1	56	0	0	56	1	56	1	0	0	0	0	0
0	61	1	1	0	1	0	148	1	1	native	1	1	0	0	0	0	0	0	0	0	0	1	14	0	1	1	1	14	0	0	1	0	1	0
1	45	1	0	0	1	5	86	0	1	native	1	1	0	0	0	0	0	0	0	0	0	1	5	0	1	5	1	5	0	0	1	0	0	0
1	57	0	0	0	1	28	0	0	1	native	0	1	0	0	0	0	1	0	0	0	0	0	17	0	1	17	1	17	0	0	1	0	0	0
0	66	0	0	5	0	5	0	0	1	native	1	1	1	1	0	1	0	0	0	0	0	1	8	0	0	8	1	8	1	0	0	0	0	0
0	60	1	1	14	0	14	565	1	1	native	0	1	0	0	0	1	0	0	0	0	1	0	76	0	1	1	0	76	0	0	0	0	0	0
0	47	0	0	2	0	2	0	0	0	native	0	0	0	0	0	0	0	0	0	1	0	0	43	0	1	2	1	43	1	0	0	0	0	0
0	53	1	1	2	0	2	97	1	1	native	0	1	1	0	0	0	0	0	0	0	1	0	25	0	1	0	0	25	0	0	0	0	0	0
1	50	0	0	3	0	3	0	0	0	native	1	1	0	0	0	0	0	0	0	0	0	1	78	0	0	78	1	78	0	0	0	0	0	0
1	45	0	0	1	0	1	0	0	0	native	0	1	0	0	0	0	0	0	1	0	0	0	34	0	0	34	1	34	1	0	0	0	0	0
1	57	1	0	0	1	4	32	0	0	native	1	1	0	0	0	0	0	0	0	0	0	1	3	0	1	1	1	3	0	0	1	0	0	0
1	43	1	1	0	1	0	128	1	1	native	1	1	0	0	0	0	0	0	0	0	0	1	12	0	1	3	1	12	0	1	0	1	0	0
0	14	0	0	2	0	2	0	0	0	native	0	0	0	0	0	0	0	1	0	0	0	0	12	0	0	12	1	12	1	0	0	0	0	0
1	39	0	0	0	1	26	0	0	0	native	0	1	0	0	0	0	0	0	0	0	1	0	0	0	1	0	1	0	0	0	1	0	0	0
0	40	0	0	1	0	1	0	0	1	native	0	1	1	0	0	0	0	1	0	0	0	0	59	0	0	59	1	59	1	0	0	0	0	0
0	40	0	0	9	0	9	0	0	1	native	0	1	1	0	0	0	0	1	0	0	0	0	40	0	0	40	1	40	1	0	0	0	0	0
0	50	1	1	0	1	0	422	1	0	native	1	1	0	1	1	0	0	0	0	0	0	0	3	0	1	3	1	3	0	0	1	0	0	0
1	30	0	0	5	0	5	0	0	1	native	0	1	0	0	0	0	0	0	0	0	0	0	8	0	0	8	1	8	1	0	0	0	0	0
0	57	0	0	2	0	2	0	0	1	native	0	1	0	0	0	0	0	0	0	0	1	0	21	0	0	21	1	21	1	0	0	0	0	0
1	54	1	1	2	0	2	263	1	1	native	1	1	0	0	0	0	0	0	0	0	0	1	64	0	1	19	0	64	0	0	0	0	0	0
1	66	1	1	2	0	2	74	0	0	native	0	1	0	0	0	0	0	1	0	0	0	0	65	0	1	1	0	65	0	0	0	0	0	0
0	60	1	1	0	1	0	111	1	0	native	1	1	0	1	0	0	0	0	0	0	0	1	1	0	1	1	1	1	0	0	1	0	0	0
0	25	1	1	3	0	3	477	1	0	native	0	1	0	0	0	0	0	1	0	0	0	0	18	0	1	18	1	18	1	0	0	0	0	0
0	49	1	1	1	0	1	58	0	0	native	1	1	1	0	0	0	0	0	0	0	0	1	7	0	0	7	1	7	1	0	0	0	0	0
0	58	1	1	0	1	0	170	1	1	native	1	1	1	0	0	0	0	0	0	0	0	1	2	0	0	2	1	2	0	0	1	0	0	0
0	50	1	1	3	0	3	93	1	0	native	1	1	0	0	0	0	0	0	0	0	0	1	75	1	0	66	1	66	1	0	0	0	0	0
1	55	1	1	1	0	1	111	1	1	native	0	1	0	0	0	0	0	0	0	0	1	0	13	0	0	13	1	13	1	0	0	0	0	0
1	80	0	0	3	0	3	0	0	0	native	1	1	0	0	0	0	0	0	0	0	0	1	36	1	0	34	1	34	0	0	0	0	0	0
0	38	0	0	1	0	1	0	0	1	native	0	1	0	0	0	0	0	1	0	0	0	0	63	0	0	63	1	63	1	0	0	0	0	0
0	69	1	1	3	0	3	92	1	0	native	0	1	0	0	0	0	0	0	0	0	0	0	43	0	0	43	0	43	0	0	0	0	0	0
1	50	1	1	2	0	2	92	1	1	native	1	1	0	0	0	0	0	0	0	0	0	1	50	0	0	50	0	50	1	0	0	0	0	0
1	25	1	1	3	0	3	176	1	1	native	0	1	0	0	0	0	0	0	0	0	0	0	60	0	1	19	0	60	1	1	0	1	0	0
1	64	0	0	0	1	2	0	0	1	native	0	1	0	0	0	0	0	0	0	1	0	0	45	1	1	0	1	0	0	0	1	0	0	0
1	50	1	1	3	0	3	147	1	0	native	0	0	0	1	0	0	0	0	1	0	0	0	7	0	0	7	1	7	1	0	0	0	0	0
1	73	1	0	0	1	6	12	0	1	native	1	1	0	0	0	0	0	0	0	0	0	1	41	1	1	1	1	1	0	0	1	0	0	0
0	65	0	0	0	1	8	0	0	1	native	0	1	1	0	0	0	0	0	0	0	1	0	8	0	1	8	1	8	0	0	0	0	0	0
1	61	0	0	0	1	18	0	0	0	native	0	0	0	0	0	0	1	0	0	0	0	0	1	0	1	1	1	1	0	0	1	0	0	0
0	53	0	0	1	0	1	0	0	1	native	1	1	0	0	0	1	0	0	0	0	0	1	48	1	0	5	1	5	1	0	0	0	0	0
1	50	1	1	2	0	2	92	1	0	native	0	0	0	0	0	0	0	0	1	0	0	0	24	0	0	24	1	24	1	0	0	0	0	0
0	51	1	1	0	1	0	248	1	0	native	1	0	0	0	0	0	0	0	0	1	0	0	2	0	1	2	1	2	0	0	1	0	1	1
0	53	0	0	4	0	4	0	0	1	native	1	1	0	0	0	0	0	0	0	0	0	1	17	0	0	17	1	17	1	0	0	0	0	0
0	57	1	1	2	0	2	157	1	1	native	0	1	1	1	0	0	0	0	0	0	1	0	32	0	1	25	0	32	0	0	0	0	0	1
1	30	1	1	0	1	0	89	1	0	native	1	0	0	0	0	0	0	0	0	0	0	1	0	0	1	0	1	0	0	0	1	0	0	0
0	57	1	1	0	1	0	263	1	1	native	1	1	1	1	0	0	0	0	0	0	0	1	3	0	1	3	1	3	0	0	1	0	0	0
1	61	1	1	2	0	2	92	1	1	native	0	1	0	0	0	0	0	1	0	0	0	0	6	0	0	6	1	6	1	0	0	0	0	0
1	27	1	1	2	0	2	66	0	1	native	0	1	0	0	0	0	0	1	0	0	0	0	34	0	0	34	1	34	1	0	0	0	0	0
1	59	0	0	0	1	0	0	0	1	native	1	1	0	0	0	0	0	0	0	0	0	1	14	0	0	14	0	14	1	0	0	0	0	0
0	53	1	1	2	0	2	88	1	1	native	1	1	1	0	0	0	0	0	0	0	0	1	11	1	1	10	1	11	0	0	0	0	1	0
1	51	1	1	2	0	2	75	0	0	native	0	1	0	0	0	0	0	0	0	0	1	0	46	0	0	46	1	46	1	0	0	0	0	0
1	69	0	0	0	1	22	0	0	0	native	1	1	0	0	0	1	0	0	0	0	0	1	68	1	1	0	1	0	0	0	1	0	0	0
0	57	1	0	3	0	3	72	0	0	native	1	1	0	1	0	0	0	0	0	0	0	1	9	0	0	9	1	9	1	0	0	0	0	0
1	53	0	0	0	1	4	0	0	1	native	0	0	0	0	0	0	0	0	1	0	0	0	0	0	0	0	1	0	0	0	1	0	0	0
0	48	1	1	2	0	2	63	0	1	native	0	1	0	0	0	0	0	0	0	0	1	0	15	0	0	15	1	15	1	0	0	0	0	0
0	58	0	0	6	0	6	0	0	0	native	0	1	0	0	0	0	0	0	0	0	1	0	59	0	1	51	1	59	1	0	0	0	0	0
1	69	1	1	1	0	1	61	0	1	native	1	0	0	0	0	0	0	0	0	0	0	1	29	1	0	0	1	29	0	0	0	0	0	0
0	32	1	1	1	0	1	61	0	1	native	0	1	1	0	0	0	0	0	0	0	1	0	19	1	0	0	1	19	0	0	0	0	0	0
0	54	1	1	2	0	2	72	0	1	native	1	1	1	1	0	0	0	0	0	0	0	1	62	0	1	2	1	62	1	0	0	0	0	0
0	39	1	1	5	0	5	257	1	1	native	0	1	1	1	0	0	0	1	0	0	0	0	49	0	1	46	1	49	1	0	0	0	0	0
0	75	1	1	1	0	1	61	0	1	native	0	1	1	0	0	0	0	0	0	0	1	0	2	1	0	0	1	2	0	0	0	0	0	0
0	63	1	1	1	0	1	58	0	0	native	1	1	0	0	0	0	0	0	0	0	0	1	1	0	0	1	1	1	1	0	0	0	0	0
1	68	0	0	0	1	0	0	0	0	native	1	1	0	1	0	0	0	0	0	0	0	1	0	0	1	0	1	0	0	0	1	0	0	0
0	60	0	0	10	0	10	0	0	1	native	1	1	1	0	0	0	0	0	0	0	0	1	16	0	0	16	1	16	1	0	0	0	0	0
0	60	1	1	5	0	5	160	1	0	native	0	1	1	1	0	0	0	0	0	0	1	0	18	1	0	17	1	17	0	0	0	0	0	0
0	51	0	0	0	1	6	0	0	0	native	1	1	1	0	0	0	0	0	0	0	0	1	1	0	1	1	1	1	0	0	1	0	0	0
1	40	1	1	1	0	1	62	0	1	native	0	1	0	0	0	0	0	1	0	0	0	0	42	0	0	42	1	42	1	0	0	0	0	0
1	66	1	1	8	0	8	253	1	0	native	1	1	0	0	0	0	0	0	0	0	0	1	63	0	1	7	0	63	0	0	0	0	0	1
0	72	1	1	2	0	2	70	0	0	native	1	1	1	0	0	1	0	0	0	0	0	1	66	1	0	64	0	64	0	0	0	0	0	0
1	63	1	1	0	1	0	275	1	1	native	1	1	0	0	0	0	0	0	0	0	0	1	7	0	1	2	1	7	0	0	1	0	0	0
0	49	1	1	2	0	2	85	0	1	native	1	1	0	0	0	0	0	0	0	0	0	1	19	0	0	19	1	19	1	0	0	0	0	0
0	55	1	1	1	0	1	43	0	1	native	1	1	0	1	0	0	0	0	0	0	0	1	24	0	0	24	1	24	1	0	0	0	0	0
1	30	0	0	6	0	6	0	0	1	native	0	0	0	0	0	0	0	1	0	0	0	0	9	0	0	9	1	9	1	0	0	0	0	0
0	57	1	1	2	0	2	86	0	1	native	1	1	1	1	0	1	0	0	0	0	0	1	38	1	0	22	1	38	0	0	0	0	0	0
0	34	1	1	2	0	2	89	1	0	native	1	1	0	0	1	0	0	0	0	0	0	1	25	0	0	25	1	25	1	0	0	0	0	0
0	49	1	0	1	0	1	15	0	0	native	1	1	1	0	0	0	0	0	0	0	0	1	40	0	0	40	1	40	1	0	0	0	0	0
0	64	0	0	3	0	3	0	0	0	native	1	1	0	0	0	0	0	0	0	0	0	1	5	0	1	3	1	5	0	0	0	0	0	0
0	53	0	0	9	0	9	0	0	0	native	0	1	0	1	0	0	1	0	0	0	0	0	51	0	0	51	0	51	1	0	0	0	0	0
1	61	1	1	0	1	0	86	0	0	native	0	1	0	0	0	0	0	0	1	0	0	0	2	1	1	2	1	2	0	1	0	1	0	0
0	40	0	0	10	0	10	0	0	1	native	0	1	1	0	0	0	0	0	0	0	1	0	34	0	0	34	1	34	1	0	0	0	0	0
0	60	1	0	0	1	1	61	0	1	native	1	0	1	0	1	0	0	0	0	0	0	1	2	0	1	2	1	2	0	0	1	0	0	0
0	50	1	1	0	1	0	138	1	1	native	1	1	0	0	0	0	0	0	0	0	0	1	0	0	1	0	1	0	0	0	1	0	0	0
0	65	1	1	0	1	0	40	0	1	native	1	1	0	0	0	0	1	0	0	0	0	0	1	1	1	1	1	1	0	1	0	1	0	0
1	72	1	1	19	0	19	632	1	1	native	1	1	0	0	0	1	0	0	0	0	0	1	32	1	1	2	1	32	0	0	0	0	0	1
0	53	1	0	2	0	2	56	0	1	native	0	0	1	0	0	0	0	0	1	0	0	0	1	0	0	1	1	1	1	0	0	0	0	0
1	58	1	1	0	1	0	90	1	0	native	1	1	0	0	0	0	0	0	0	0	0	1	1	1	0	0	1	0	0	0	1	0	0	0
0	59	1	1	1	0	1	128	1	1	native	1	1	1	0	0	0	0	0	0	0	0	1	6	0	0	6	1	6	1	0	0	0	0	0
0	60	1	1	0	1	0	71	0	0	native	1	1	1	0	1	0	0	0	0	0	0	1	0	0	1	0	1	0	0	0	1	0	0	0
0	39	1	1	1	0	1	134	1	1	native	0	1	1	0	0	0	0	0	0	0	0	0	4	0	0	4	1	4	1	0	0	0	0	0
1	54	1	1	0	1	0	263	1	0	native	0	1	0	0	0	0	0	0	0	0	0	0	14	1	1	2	1	2	0	0	1	0	1	0
0	43	1	1	0	1	0	24	0	1	native	0	1	0	0	0	0	0	1	0	0	0	0	0	1	0	0	1	0	0	0	0	0	0	0
0	47	0	0	4	0	4	0	0	0	native	0	1	0	0	0	0	0	0	0	0	1	0	7	0	0	7	1	7	1	0	0	0	0	0
0	52	1	1	2	0	2	65	0	1	native	1	1	1	0	0	0	0	0	0	0	0	1	33	0	0	33	1	33	1	0	0	0	0	0
1	63	1	1	0	1	0	129	1	0	native	1	1	0	0	0	0	0	0	0	0	0	1	1	0	1	1	1	1	0	0	1	0	0	0
0	57	0	0	1	0	1	0	0	1	native	1	1	1	0	0	0	0	0	0	0	0	1	46	1	0	4	1	4	1	0	0	0	0	0
0	89	1	1	2	0	2	69	0	0	native	0	1	1	1	1	0	0	0	0	0	1	0	2	1	0	2	1	2	0	0	0	0	0	0
0	36	1	1	0	1	0	136	1	1	native	0	1	0	0	0	0	0	0	1	0	0	0	2	0	1	2	1	2	0	0	1	0	0	0
1	44	0	0	4	0	4	0	0	1	native	0	1	0	0	0	0	0	1	0	0	0	0	11	0	0	11	1	11	1	0	0	0	0	0
0	52	0	0	2	0	2	0	0	1	native	1	1	1	0	0	1	0	0	0	0	0	1	2	0	0	2	1	2	1	0	0	0	0	0
1	35	1	1	1	0	1	59	0	1	native	0	1	0	0	0	0	0	1	0	0	0	0	24	0	0	24	1	24	1	0	0	0	0	0
0	43	1	1	4	0	4	138	1	0	native	0	1	0	0	0	0	0	0	1	0	0	0	3	0	1	3	1	3	0	0	0	0	0	0
0	56	1	1	0	1	0	149	1	1	native	1	1	1	0	0	0	0	0	0	0	0	1	2	0	1	2	1	2	0	0	1	0	0	0
0	74	1	1	2	0	2	112	1	1	native	1	1	0	0	0	0	0	0	0	0	0	1	2	1	1	2	1	2	0	0	0	0	0	0
1	49	1	1	0	1	0	49	0	1	native	0	1	0	0	0	0	0	0	1	0	0	0	0	0	1	0	1	0	0	0	1	0	0	0
0	73	1	1	1	0	1	61	0	1	native	1	1	0	0	0	0	0	0	0	0	0	1	7	1	1	0	0	7	0	0	0	0	0	0
0	77	1	1	0	1	0	154	1	0	native	0	1	0	1	0	1	0	0	0	1	0	0	0	0	1	0	1	0	0	0	1	0	0	0
1	29	1	0	2	0	2	46	0	0	native	0	1	0	0	0	0	0	0	0	0	0	0	9	0	0	9	1	9	1	0	0	0	0	0
1	61	1	1	0	1	0	31	0	1	native	1	1	0	1	0	0	0	0	0	0	0	1	0	1	0	0	1	0	0	0	0	0	0	0
1	76	1	1	0	1	0	171	1	0	native	0	1	0	1	0	0	0	0	0	1	0	0	20	1	1	1	1	4	0	0	1	0	0	0
0	34	0	0	1	0	1	0	0	1	native	0	1	0	0	0	0	0	1	0	0	0	0	3	0	0	3	1	3	1	0	0	0	0	0
0	82	1	1	2	0	2	65	0	0	native	0	1	0	0	0	0	0	0	1	0	0	0	4	1	0	4	1	4	0	0	0	0	0	0
1	51	0	0	1	0	1	0	0	0	native	0	1	0	0	0	0	1	0	0	0	0	0	49	0	0	49	1	49	1	0	0	0	0	0
